# Supplementary material for: Modeling the interactions of Alzheimer-related genes from the whole brain microarray data and diffusion tensor images of human brain
Source: BMC Bioinformatics. 2012 May 8;13(Suppl 7):S10. doi: 10.1186/1471-2105-13-S7-S10 (PMC3348019; doi:10.1186/1471-2105-13-S7-S10)
Supplement: Additional file 1 — Average z-scores of the expression levels of the proteins in Figure 10. The average z-scores of the expression levels of the red nodes (AR, PRKCZ, CTNNB1, PSEN1, CASP8, CASP9) and the protein names of the green nodes in Figure 10. [file 1471-2105-13-S7-S10-S1.xlsx]

## Sheet: red nodes in figure 10
Gene	Interactor	Gene Ontology	Lh_Lamy	Rh_Ramy	Lh_Lpal	Rh_Rpal	Lh_Lput	Rh_Rput	Lh_Ltha	Rh_Rtha
AR	CASP3	BP: cell communication	0.427489	-0.419581	-0.423243	1.4691	0.711941	-0.428525	0.307017	-0.286102
	GSK3B	BP: signal transduction	-0.671512	-0.813763	0.0959846	2.64388	-0.635666	0.0377083	-0.496569	-0.363985
	AKT1	CC: cytoplasm	0.359155	0.15573	-0.297656	0.510643	0.792683	-0.412816	0.337516	-0.186486
		CC: nucleus	0.0383776	-0.359205	-0.208305	1.54121	0.289653	-0.267878	0.0493213	-0.278858
		MF: ligand-dependent nuclear receptor activity
PRKCZ	CASP3	BP: anti-apoptosis	-0.324148	-0.117756	0.844981	0.512514	-0.320249	0.208658	-0.295939	0.0695404
	GSK3B	BP: inflammatory response	0.128733	0.189278	-0.262758	-1.48042	-0.117166	-0.0169638	0.0251578	0.060535
	AKT1	BP: negative regulation of catalytic activity	0.156294	-0.933423	-0.0200102	-0.920059	-0.216249	-0.811696	0.24071	0.130344
		BP: signal transduction	-0.0130404	-0.2873	0.187404	-0.62932	-0.217888	-0.206667	-0.0100237	0.0868065
		CC: cytoplasm
		MF: protein serine/threonine kinase activity
CASP8	APP	BP: apoptosis	0.385152	-0.320294	-0.469392	2.23143	0.673573	-0.515577	0.321274	-0.262396
	GRIA1	CC: cytoplasm	0.591674	-0.291471	-1.25924	1.83359	0.322065	-0.638517	0.413268	-0.443618
	CASP3	CC: cytosol	0.408102	-0.203729	-0.393603	0.366779	0.883442	-0.275518	0.390143	-0.103148
		MF: cysteine-type peptidase activity	0.379321	-0.251522	-0.40665	0.821533	0.777486	-0.388231	0.319705	-0.139026
			0.441062	-0.266754	-0.632221	1.31334	0.664142	-0.454461	0.361098	-0.237047
CASP9	AKT1	BP: apoptosis	0.0411575	-0.18455	-0.526434	0.365094	-0.0387395	0.106843	0.0290692	-0.0100435
	CASP3	CC: cytoplasm	0.0137491	-0.0499466	-0.277884	0.601477	-0.211396	0.0862953	-0.0146001	-0.00452867
	CYCS	MF: cysteine-type peptidase activity	0.0274533	-0.117248	-0.402159	0.483285	-0.125068	0.0965694	0.00723455	-0.00728606
CTNNB1	CASP3	BP: cell communication	0.0910698	-0.104399	-0.243106	-0.372664	-0.0790094	0.542791	0.0445061	0.0522653
	GRIN1	BP: signal transduction	0.0847295	-0.1968	-0.0721234	-0.207016	0.0193562	0.590067	0.0750608	0.161161
	GSK3B	CC: cytoplasm	-0.331352	0.047374	0.167067	0.228538	-0.302581	0.400063	-0.263365	-0.0165298
		CC: nucleus	-0.051851	-0.0846083	-0.0493877	-0.117047	-0.120745	0.510974	-0.0479326	0.065632
		CC: plasma membrane
		MF: cell adhesion molecule activity
PSEN1	APP	BP: cell-cell adhesion	-0.339834	-0.10338	-0.31278	1.66304	-0.306115	0.066843	-0.262512	-0.111112
	CASP3	CC: cytoplasm	-0.746625	0.137607	-0.508276	1.49723	-0.74544	0.295401	-0.619457	-0.180941
	GSK3B	CC: endoplasmic reticulum	-0.543229	0.0171133	-0.410528	1.58013	-0.525777	0.181122	-0.440984	-0.146027
		CC: nucleus
		MF: cell adhesion molecule activity

## Sheet: green nodes in figure 10
Gene symbol
AKT2
APAF1
BCAP31
BCL2
BRCA1
CANX
CASP4
CASP6
CDH1
CDK5
CDKN1A
CREB1
DCTN1
FOXO1
GATA1
GRIPAP1
GSN
HNRNPU
HTT
ILK
MAPK8IP1
MAPT
MCL1
MDM2
MDM4
NF1
PKN2
PRKACA
PRKCB
PRKCQ
PRKDC
PSEN2
PTPN1
PXN
RAC1
SNCA
SPTAN1
TRAF3
TSC2
XIAP
YBX1
